# Supplementary material for: A Study on the Photothermal Catalytic Performance of Pt@MnO2 for O-Xylene Oxidation
Source: Molecules. 2025 Oct 27;30(21):4193. doi: 10.3390/molecules30214193 (PMC12609410; doi:10.3390/molecules30214193)
Supplement: Supplementary file 1 [file molecules-30-04193-s001.zip]

Archive with 1 entries (1 files):
- molecules-3929334-supplementary.pdf
